# Supplementary material for: Low quality of life in men with chronic prostatitis-like symptoms
Source: Prostate Cancer Prostatic Dis. 2022 Jun 25;25(4):785–90. doi: 10.1038/s41391-022-00559-w (PMC9705241; doi:10.1038/s41391-022-00559-w)
Supplement: Supplementary file 2 — Supplementary Table 1 [file 41391_2022_559_MOESM2_ESM.xlsx]

## Sheet: Supplementary Table 1
		DCP		CPS
		CPSI-P 4-7	CPSI-P >= 8	CPSI-P 4-7	CPSI-P >= 8
		n = 14	n = 25	n = 99	n = 88
	SF-12 domain
	Physical function	47.2 [12.3]	40.9 [16.8]	49.7 [10.1]	43.1 [16.4]
	Role physical	39.8 [17.0]	34.6 [14.7]	46.6 [11.8]	39.2 [16.4]
	Bodily pain	43.8 [12.5]	38.6 [13.1]	47.4 [9.1]	42.6 [12.1]
	General health	46.6 [12.7]	49.8 [14.4]	47.1 [11.7]	44.7 [13.0]
	Vitality	49.5 [8.8]	46.5 [10.2]	44.3 [9.7]	42.8 [9.1]
	Social functioning	46.0 [14.5]	37.4 [12.7]	47.9 [11.3]	40.5 [15.8]
	Role emotional	42.0 [14.6]	33.2 [13.2]	46.9 [10.7]	38.3 [13.8]
	Mental health	45.8 [9.7]	41.7 [6.9]	45.4 [10.0]	39.5 [11.8]
	Data are presented as mean [standard deviation]. CP, chronic prostatitis/chronic pelvic pain syndrome; DCP, diagnosed CP; CPS, CP-like symptoms in men who have no CP diagnosis; CPSI-P, the National Institutes of Health Chronic Prostatitis Symptom Index pain subscale score; SF-12, Short-Form 12-Item Health Survey.
